# Supplementary material for: Interactions between Jumbo Phage SA1 and Staphylococcus: A Global Transcriptomic Analysis
Source: Microorganisms. 2022 Aug 7;10(8):1590. doi: 10.3390/microorganisms10081590 (PMC9414953; doi:10.3390/microorganisms10081590)
Supplement: Supplementary file 1 [file microorganisms-10-01590-s001.zip]

Archive with 3 entries (3 files):
- Figure S1. RNA degradation.png
- Figure S2. pca.png
- microorganisms-1821812-supplementary.pdf
